# Supplementary material for: SARS-CoV-2 ORF8 and SARS-CoV ORF8ab: Genomic Divergence and Functional Convergence
Source: Pathogens. 2020 Aug 20;9(9):677. doi: 10.3390/pathogens9090677 (PMC7558349; doi:10.3390/pathogens9090677)
Supplement: Supplementary file 1 [file pathogens-09-00677-s001.zip]

Archive with 7 entries (6 files):
- Supplementary Files/
- Supplementary Files/Figure S1. 29-nt deletion in SARS-CoV ORF8ab.pdf
- Supplementary Files/Figure S2.Multiple Sequence Alignment-NCBI Dataset.svg
- Supplementary Files/Figure S3.Multiple Sequence Alignment-GISAID Database.svg
- Supplementary Files/Table S1. NCBI DATASET INFORMATION.pdf
- Supplementary Files/Table S2. GISAID DATASET INFORMATION.pdf
- Supplementary Files/Text S1. SUPPLEMENTARY Method and References.pdf
